# Supplementary material for: Grid-based computational methods for the design of constraint-based parsimonious chemical reaction networks to simulate metabolite production: GridProd
Source: BMC Bioinformatics. 2018 Sep 14;19:325. doi: 10.1186/s12859-018-2352-6 (PMC6137756; doi:10.1186/s12859-018-2352-6)
Supplement: Supplementary file 1 — All source codes and the solutions obtained by GridProd in the computational experiments described in this manuscript are included. (ZIP 2373 kb) [file 12859_2018_2352_MOESM1_ESM.zip]

Archive with 24 entries (24 files):
- GridProdToolbox2.0/analyzeResult.m
- GridProdToolbox2.0/analyzeResult.mat
- GridProdToolbox2.0/BTconstraintSearch.m
- GridProdToolbox2.0/ecoli_core_model.mat
- GridProdToolbox2.0/example1.m
- GridProdToolbox2.0/example1.mat
- GridProdToolbox2.0/example2.m
- GridProdToolbox2.0/example2.mat
- GridProdToolbox2.0/GridProd.m
- GridProdToolbox2.0/GridProd.mat
- GridProdToolbox2.0/gurobiLinProg.m
- GridProdToolbox2.0/How to use GridProd.pdf
- GridProdToolbox2.0/iAF1260.mat
- GridProdToolbox2.0/integrate.m
- GridProdToolbox2.0/paintGrid.m
- GridProdToolbox2.0/resultFor625.mat
- GridProdToolbox2.0/resultFor82.mat
- GridProdToolbox2.0/results/analyzeResult_339.mat
- GridProdToolbox2.0/results/analyzeResult_69.mat
- GridProdToolbox2.0/results/BTconditionSearch_339.mat
- GridProdToolbox2.0/results/BTconditionSearch_69.mat
- GridProdToolbox2.0/targetMet82.mat
- GridProdToolbox2.0/testGridProd.m
- GridProdToolbox2.0/testGridProd.mat
