# Supplementary material for: Grid-based computational methods for the design of constraint-based parsimonious chemical reaction networks to simulate metabolite production: GridProd
Source: BMC Bioinformatics. 2018 Sep 14;19:325. doi: 10.1186/s12859-018-2352-6 (PMC6137756; doi:10.1186/s12859-018-2352-6)
Supplement: Supplementary file 1 — All source codes and the solutions obtained by GridProd in the computational experiments described in this manuscript are included. (ZIP 2373 kb) [file 12859_2018_2352_MOESM1_ESM.zip › GridProdToolbox2.0/paintGrid.m]

function [] = paintGrid(resultFile)
% 'paintGrid' outputs a heatmap that shows how much target metabolite
% production is achieved for each grid.
% 
%INPUTS 
% resultFile   The file output by 'analyzeResult'. The name of the file
%              should be 'analyzeResult_%d.mat' where %d is ID in the
%              model.
%OUTPUTS
% The heatmap figure is shown.
%
% Jul. 20, 2017   Takeyuki TAMURA
%
load(resultFile);
image(table2,'CDataMapping','scaled')
colormap(jet);
colorbar
grid on
grid minor
ax=gca;
ax.YDir='normal';
xlabel(ax,'Trange');
ylabel(ax,'Brange');
%%set(gca,'XLim',[0 380]);
end
