# Supplementary material for: Grid-based computational methods for the design of constraint-based parsimonious chemical reaction networks to simulate metabolite production: GridProd
Source: BMC Bioinformatics. 2018 Sep 14;19:325. doi: 10.1186/s12859-018-2352-6 (PMC6137756; doi:10.1186/s12859-018-2352-6)
Supplement: Supplementary file 1 — All source codes and the solutions obtained by GridProd in the computational experiments described in this manuscript are included. (ZIP 2373 kb) [file 12859_2018_2352_MOESM1_ESM.zip › GridProdToolbox2.0/testGridProd.m]

function [] = testGridProd()
%'testGridProd' tests whether GridProd appropriately works in user's
% environment.
%
% Jul. 20, 2017   Takeyuki TAMURA
%
load('ecoli_core_model.mat');
GridProd(model,{'succ[c]'},'EX_glc(e)','EX_o2(e)','Biomass_Ecoli_core_w_GAM','P',5);
load('analyzeResult.mat');
model6=changeRxnBounds(model2,rxnList,0,'b');
opt6=optimizeCbModel(model6);
if opt6.x(targetRID)==M
    display('testGridProd worked successfully.')
else
    error('testGridProd did not work successfully') 
end
save('testGridProd.mat');
end
